# Supplementary material for: Targeted Next-Generation Sequencing for the Identification of Genetic Predictors of Radiation-Induced Late Skin Toxicity in Breast Cancer Patients: A Preliminary Study
Source: J Pers Med. 2021 Sep 27;11(10):967. doi: 10.3390/jpm11100967 (PMC8540941; doi:10.3390/jpm11100967)
Supplement: Supplementary file 1 [file jpm-11-00967-s001.zip]

Archive with 1 entries (1 files):
- jpm-1336451-supplementary.pdf
